# Supplementary material for: Investigating the Impact That Diagnostic Screening with Lateral Flow Devices Had on the Rabies Surveillance Program in Zanzibar, Tanzania
Source: Microorganisms. 2024 Jun 27;12(7):1314. doi: 10.3390/microorganisms12071314 (PMC11279036; doi:10.3390/microorganisms12071314)
Supplement: Supplementary file 1 [file microorganisms-12-01314-s001.zip]

Archive with 6 entries (6 files):
- File S1.pdf
- __MACOSX/._File S1.pdf
- Table S1.pdf
- __MACOSX/._Table S1.pdf
- Table S2.pdf
- __MACOSX/._Table S2.pdf
